# Supplementary material for: The mtDNA haplogroup P of modern Asian cattle: A genetic legacy of Asian aurochs?
Source: PLoS One. 2018 Jan 5;13(1):e0190937. doi: 10.1371/journal.pone.0190937 (PMC5755918; doi:10.1371/journal.pone.0190937)
Supplement: S1 Fig — Complete D-loop sequences (bp 15792–363) of 181 Japanese Shorthorn were aligned with BRS (V00654). Haplogroups in the second column were determined by the unrooted neighbor-joining tree (Fig 1) and representative mutational motifs of bovine D-loop sequences [12]. 1HT: haplotype using complete D-loop sequence, 2HG: Haplogroup. (XLS) [file pone.0190937.s001.xls]

## Sheet: Fig S1
	HT1	HG2	1	1	1	1	1	1	1	1	1	1	1	1	1	1	1	1	1	1	1	1	1	1	1	1	1	1	1	1	1	1	1	1	1	1	1	1	1	1	1
			5	5	5	5	6	6	6	6	6	6	6	6	6	6	6	6	6	6	6	6	6	6	6	6	6	6	6	6	6	6	6	6	6	6	6	6	6	6	6
			9	9	9	9	0	0	0	0	0	0	0	0	0	0	0	0	0	0	1	1	1	1	1	1	1	1	1	1	1	2	2	2	2	2	2	2	2	2	3		1	1	1	1	1	1	2
			1	5	5	9	2	4	4	4	5	5	5	5	6	7	7	8	9	9	0	1	1	1	2	2	3	3	6	8	9	0	3	4	4	4	5	5	6	6	0		0	6	6	6	7	9	2
			0	1	3	4	2	2	7	9	1	5	7	8	8	4	6	5	2	3	9	2	6	9	2	9	3	9	7	5	7	9	1	3	7	8	0	5	4	9	2	8	6	6	8	9	8	0	1
																																																	i

V00654 (reference)	V00654 (BRS)	T3	T	T	C	A	G	T	G	C	T	T	G	C	T	T	A	T	A	G	T	T	T	T	T	A	T	C	C	G	G	C	C	C	C	C	A	T	G	T	G	G	T	A	C	A	A	C	-
JSH-T4-1(45)	JSH1(45)	T4	.	.	.	.	.	C	.	.	.	.	.	.	.	.	.	.	.	A	.	.	.	.	.	.	.	.	.	.	.	.	.	.	.	.	.	.	.	.	A	.	.	.	.	G	.	.	.
JSH-T4-2(24)	JSH2(24)		.	.	.	.	.	C	.	.	.	.	.	.	.	.	.	.	.	A	C	.	.	.	.	.	.	.	.	.	.	.	.	.	.	.	.	.	.	.	A	.	.	.	.	G	.	.	.
JSH-T4-3(5)	JSH3(5)		.	.	.	.	.	C	.	.	.	.	.	.	.	C	.	.	.	A	.	.	.	.	.	.	.	.	.	.	.	.	.	.	.	.	.	.	.	.	A	.	.	.	.	G	.	.	.
JSH-T4-4(3)	JSH4(3)		.	.	.	.	.	C	.	.	.	.	.	.	.	.	.	.	.	A	.	.	C	.	.	.	.	.	.	.	.	.	.	.	.	.	.	.	.	.	A	.	.	.	.	G	.	.	.
JSH-T4-5(2)	JSH5(2)		.	.	.	.	.	C	.	.	.	.	.	.	.	.	.	.	.	A	.	.	.	.	.	.	.	T	.	.	.	.	.	.	.	.	.	.	.	.	A	.	.	.	.	G	.	.	.
JSH-T4-6(1)	JSH6(1)		.	.	.	.	.	C	.	.	.	.	.	.	.	.	.	.	G	A	.	.	.	.	.	.	.	.	.	.	.	.	.	.	.	.	.	.	.	.	A	.	.	.	.	G	G	.	.
JSH-T4-7(1)	JSH7(1)		.	.	.	.	.	C	.	.	.	.	.	.	.	.	.	.	.	A	C	.	.	.	.	G	.	.	.	.	.	.	.	.	.	.	.	.	.	.	A	.	.	.	.	G	.	.	.
JSH-T4-H8(1)	JSH8(1)		.	.	.	.	.	C	.	.	.	.	.	.	.	.	.	.	.	A	.	.	.	.	.	.	.	.	.	.	.	.	.	.	.	.	.	.	.	.	.	.	.	.	.	G	.	.	.
JSH-T4-H9(1)	JSH9(1)		.	.	.	.	.	C	.	.	.	.	.	.	.	.	.	.	.	A	.	.	.	.	.	.	.	.	.	.	.	.	.	.	.	.	.	.	.	.	A	.	.	.	.	.	.	.	C
JSH-T4-H10(1)	JSH10(1)		.	.	.	.	.	C	.	.	.	.	.	.	.	.	.	.	.	A	C	.	.	.	.	.	.	.	.	.	.	.	.	.	.	.	.	.	.	.	A	.	.	.	.	.	.	.	.
JSH-T3-1(3)	JSH11(3)	T3	.	.	.	.	A	.	.	.	.	.	.	.	.	.	.	.	.	.	.	.	.	.	.	.	.	.	.	.	.	.	.	.	.	.	.	.	.	.	.	.	.	.	.	G	.	.	C
JSH-T3-2(2)	JSH12(2)		.	.	.	.	.	.	.	.	.	.	.	.	.	.	.	.	.	.	.	.	.	.	C	.	.	.	.	.	.	.	.	.	.	.	.	.	.	.	.	.	.	.	.	G	.	.	.
JSH-T3-3(1)	JSH13(1)		.	.	.	.	.	.	.	.	.	.	.	.	.	.	.	.	.	.	.	.	.	.	.	.	.	.	.	.	A	.	.	.	.	.	.	.	.	.	A	.	.	.	.	G	.	.	.
JSH-T3-4(1)	JSH14(1)		.	.	.	.	.	.	.	.	.	.	.	.	.	.	G	.	.	.	.	.	.	.	.	.	.	.	.	.	.	.	.	.	.	.	.	.	.	.	.	.	.	.	.	G	.	.	.
JSH-T3-5(1)	JSH15(1)		.	.	.	.	.	.	T	.	.	.	.	T	.	.	.	.	.	.	.	.	.	.	.	.	.	.	.	.	.	.	.	.	.	.	.	.	.	.	.	A	.	.	.	G	.	.	C
JSH-T3-6(1)	JSH16(1)		.	.	.	.	.	.	.	.	.	.	.	.	.	.	.	.	.	.	.	.	.	.	.	.	.	.	.	A	.	.	.	.	.	.	.	.	.	.	.	.	.	.	.	.	.	.	.
JSH-T3-7(1)	JSH17(1)		.	.	.	.	.	.	.	.	.	.	.	.	.	.	.	.	.	.	.	.	.	.	.	.	.	.	.	.	.	.	.	.	.	.	.	.	.	.	A	.	.	.	.	G	.	.	.
JSH-T3-8(1)	JSH18(1)		.	.	.	.	.	.	.	.	.	.	.	.	.	C	.	.	.	.	.	.	.	.	.	.	.	.	.	.	.	.	.	.	.	.	G	.	.	.	.	.	.	.	.	.	.	.	.
JSH-T3-9(1)	JSH19(1)		C	.	.	.	.	.	.	.	.	C	.	.	.	.	.	.	.	.	.	C	.	.	.	.	.	.	T	.	.	.	.	.	.	.	.	.	.	.	.	.	.	.	.	G	.	.	.
JSH-T2-2(2)	JSH20(2)	T2	.	.	.	.	.	.	.	.	.	.	C	.	.	.	.	.	.	.	.	.	.	.	.	.	.	.	.	A	.	T	.	.	.	.	.	C	.	.	.	.	.	.	.	G	.	.	C
JSH-P-1(35)	JSH21(35)	P	.	C	G	G	.	.	.	T	C	.	.	T	.	C	.	C	.	.	.	.	.	.	C	.	.	.	.	.	.	.	T	.	T	.	.	C	A	.	.	.	C	G	.	.	.	T	C
JSH-P-2(11)	JSH22(11)		.	C	G	G	.	.	.	T	C	.	.	T	.	C	.	C	.	.	.	.	.	.	C	.	.	.	.	.	.	.	T	.	T	.	.	C	A	.	.	.	C	G	.	G	.	T	C
JSH-P-3(7)	JSH23(7)		.	C	G	G	.	.	.	T	C	.	.	T	.	C	.	C	.	.	.	.	.	.	C	.	.	.	.	.	.	.	T	.	T	.	.	C	A	.	.	.	C	G	.	.	.	T	C
JSH-P-4(7)	JSH24(7)		.	C	G	G	.	.	.	T	C	.	.	T	.	C	.	C	.	.	.	.	.	.	C	.	C	.	.	.	.	.	T	.	T	.	.	C	A	.	.	.	C	G	.	.	.	T	C
JSH-P-5(5)	JSH25(5)		.	C	G	G	.	.	.	T	C	.	.	T	.	C	.	C	.	.	.	.	.	.	C	.	.	.	.	.	.	.	T	.	T	.	.	C	A	.	.	.	C	G	.	.	.	.	C
JSH-P-6(4)	JSH26(4)		.	C	G	G	.	.	.	T	C	.	.	T	.	C	.	C	.	.	.	.	.	.	C	.	.	.	.	.	.	.	T	.	T	T	.	C	A	.	.	.	C	G	.	.	.	T	C
JSH-P-7(3)	JSH27(3)		.	C	G	G	.	.	.	T	C	.	.	T	.	C	.	C	.	.	.	.	.	C	C	.	.	.	.	.	.	.	T	.	T	.	.	C	A	.	.	.	C	G	.	.	.	T	C
JSH-P-8(3)	JSH28(3)		.	C	G	G	.	.	.	T	C	.	.	T	.	C	.	C	.	.	.	.	.	.	C	G	.	.	.	.	.	.	T	.	T	.	.	C	A	.	.	.	C	G	.	.	.	T	C
JSH-P-9(2)	JSH29(2)		.	C	G	G	.	.	.	T	C	.	.	T	C	C	.	C	.	.	.	.	.	.	C	.	.	.	.	.	.	.	T	.	T	.	.	C	A	.	.	.	C	G	.	.	.	T	C
JSH-P-10(1)	JSH30(1)		.	C	G	G	.	.	.	T	C	.	.	T	.	C	.	C	.	.	.	.	.	.	C	.	.	T	.	.	.	.	T	.	T	.	.	C	A	.	.	.	C	G	.	.	.	T	C
JSH-P-11(1)	JSH31(1)		.	C	G	G	.	.	.	T	C	.	.	T	.	C	.	C	.	.	.	.	.	.	C	.	.	.	.	.	.	.	T	G	T	.	.	C	A	.	.	.	C	G	.	.	.	T	C
JSH-P-12(1)	JSH32(1)		.	C	G	G	.	.	.	T	C	.	.	T	.	C	.	C	.	.	.	.	.	.	C	.	C	.	.	.	.	.	T	.	T	.	.	C	A	.	.	.	C	G	.	.	.	T	C
JSH-P-13(1)	JSH33(1)		.	C	G	G	.	.	.	T	C	.	.	T	.	C	.	C	.	.	.	.	.	.	C	G	.	.	.	.	.	.	T	.	T	.	.	C	A	.	.	.	C	G	.	.	.	T	C
JSH-P-14(1)	JSH34(1)		.	C	G	G	.	.	.	T	C	.	.	T	.	C	.	C	.	.	.	.	.	.	C	.	.	.	.	.	.	.	T	.	T	.	.	C	A	G	.	.	C	G	G	.	.	T	C
JSH-P-15(1)	JSH35(1)		.	C	G	G	.	.	.	T	C	.	.	T	C	C	.	C	.	.	.	.	.	.	C	.	.	.	.	.	.	.	T	.	T	.	.	C	A	.	.	.	C	G	.	.	.	T	C
[truncated: 7 more columns]
