# Supplementary material for: The mtDNA haplogroup P of modern Asian cattle: A genetic legacy of Asian aurochs?
Source: PLoS One. 2018 Jan 5;13(1):e0190937. doi: 10.1371/journal.pone.0190937 (PMC5755918; doi:10.1371/journal.pone.0190937)
Supplement: S1 Table — These samples are obtained from the following: a) European aurochs [16] and b) modern Asian cattle [this study, 9,17]. Information on archeological location, age, date, and radiometric date were cited from a previous study [16]. (XLS) [file pone.0190937.s003.xls]

## Sheet: FigS2
	(a)	haplotype (N)	accession number	archaeological site	archaeological age	archaeological date	radiometric date
		Pa-1 (9)	DQ915528	Britain	Mesolithic/Neolithic	-	-
			DQ915544	France	Mesolithic	5464+/-78 B.C.	-
			DQ915523	France	Mesolithic	c.3694 cal B.C.	-
			DQ915562	Germany	late Mesolithic/early Neolithic	-	-
			DQ915564
			DQ915565
			DQ915566
			DQ915571	Slovakia	late Neolithic	c.3000 B.C.	-
			DQ915573	Hungary	Neolithic	c.5500-5000 B.C	-
		Pa-2 (6)	GU985279	Britain	Mesolithic/Neolithic	-	5936 +/- 34 B.P.
			DQ915541	Germany	earliest LBK	c.5000 B.C.	-
			DQ915542
			DQ915569	Germany	late Mesolithic/early Neolithic	-	-
			DQ915556	Germany	-	c.4500-4100 cal B.C.	-
			DQ915560	France	-	c.3340-3150 cal B.C.	-
		Pa-3 (3)	DQ915561	Germany	late Mesolithic/early Neolithic	-	-
			DQ915567
			DQ915568
		Pa-4 (3)	DQ915543	Germany	earliest LBK	c.5000 B.C.	-
			DQ915557	Germany	-	c.4500-4100 cal B.C.	-
			DQ915535	Britain	Mesolithic/Neolithic	-	-
		Pa-5 (3)	DQ915529	Britain	Mesolithic/Neolithic	-	-
			DQ915530
			DQ915531
		Pa-6 (2)	DQ915526	Britain	Mesolithic/Neolithic	-	-
			DQ915548	Austria	middle Neolithic	4900-4700 B.C.	-
		Pa-7 (2)	DQ915519	Hungary	early Bronze Age	c.2500 B.C.	-
			DQ915521
		Pa-8 (1)	JQ437479	Poland	-	-	-
		Pa-9 (1)	DQ915524	Britain	-	4090-3720 cal. B.P.	3905 +/- 185 B.P.
		Pa-10 (1)	DQ915552	Germany	-	c.100 B.C.	-
		Pa-11 (1)	DQ915534	Britain	Mesolithic/Neolithic	-	-
		Pa-12 (1)	DQ915522	Germany	-	12082-11978 cal. B.P.	-
		Pa-13 (1)	DQ915558	Britain	-	3990-3720 cal. B. P.	3370 +/- 30 B.P.
		Pa-14 (1)	DQ915536	Britain	Mesolithic/Neolithic	-	-
		Pa-15 (1)	DQ915554	Slovenia	Mesolithic	c.7000 cal B.C.	8020 +/- 50 b.p.
	(b)	haplotype (N)	accession number (N)	location
		Pc-1 (60)	LC314257 (35)	Japan
			LC314258 (11)
			LC314259 (7)
			LC314261 (5)
			AY998840 (1)	China
			DQ124389 (1)	Korea
		Pc-2 (8)	LC314260 (7)
			LC314268 (1)
		Pc-3 (4)	LC314262 (4)
		Pc-4 (3)	LC314263 (3)
		Pc-5 (4)	LC314264 (3)
			LC314269 (1)
		Pc-6 (3)	LC314265 (2)	Japan
			LC314271 (1)
		Pc-7 (1)	LC314266 (1)
		Pc-8 (1)	LC314267 (1)
		Pc-9 (1)	LC314270 (1)
		Pc-10 (1)	AY337527 (1)	Korea
